# Supplementary material for: Utilizing a novel fecal sampling method to examine resistance of the honey bee (Apis mellifera) gut microbiome to a low dose of tetracycline
Source: PLoS One. 2025 Jan 16;20(1):e0317129. doi: 10.1371/journal.pone.0317129 (PMC11737664; doi:10.1371/journal.pone.0317129)
Supplement: S1 Table — Column descriptions for ALDEx2 outputs. (CSV) [file pone.0317129.s001.csv]

Column	Description
we.ep	Expected p-value of Welch’s t-test, a posterior predictive p-value
we.eBH	Expected Benjamini-Hochberg corrected p-value of Welch’s t test
rab.all	median clr value for all samples in the feature
rab.win.NS	median clr value for the NS group of samples
rab.win.S	median clr value for the S group of samples
dif.btw	median difference in clr values between S and NS groups
dif.win	median of the largest difference in clr values within S and NS groups
effect	median effect size: diff.btw / max(diff.win) for all instances
overlap	proportion of effect size distribution that overlaps 0 (i.e. no effect)
