# Supplementary material for: Utilizing a novel fecal sampling method to examine resistance of the honey bee (Apis mellifera) gut microbiome to a low dose of tetracycline
Source: PLoS One. 2025 Jan 16;20(1):e0317129. doi: 10.1371/journal.pone.0317129 (PMC11737664; doi:10.1371/journal.pone.0317129)
Supplement: S2 Table — ALDEx2 output comparing differentially abundant ASVs in the antibiotic treated bees before and five days after treatment with 4.5 μg tetracycline. (CSV) [file pone.0317129.s002.csv]

	we.ep	we.eBH	rab.all	rab.win.Day_0	rab.win.Day_5	diff.btw	diff.win	effect	overlap
ASV11	0.000962572	0.026955835	3.555654894	-4.747887516	5.643547821	10.61090715	5.356363208	1.964777019	0.012992345
ASV5	0.003560649	0.072698713	3.219115115	-4.042238161	7.480333169	10.63006751	5.47146966	1.777777206	0.057144012
ASV10	0.019204556	0.249597377	5.548632841	3.024025936	7.136378283	3.771648586	2.879673389	1.303702043	0.070130797
ASV53	0.018930197	0.264479066	0.366238491	4.874138501	-4.944661557	-9.033663466	6.03534865	-1.282875894	0.088542387
ASV41	0.033307822	0.410237715	8.085691346	8.656388282	7.610863918	-1.205062715	1.973116791	-0.511435121	0.259740435
ASV56	0.104594889	0.533763316	2.129954906	3.708777538	-0.16933324	-3.938019331	5.822918034	-0.564590436	0.228571645
ASV35	0.094260734	0.547837631	-4.297221045	0.606812702	-5.619531935	-6.686116091	6.164637036	-0.937267362	0.195312774
ASV34	0.088869146	0.634266333	4.425547769	4.682796784	3.468319454	-1.939573143	4.174834642	-0.35972689	0.289062645
ASV37	0.223373098	0.725411558	-4.930238497	-3.319795832	-6.024596918	-3.3044742	6.029817005	-0.478474101	0.278645989
ASV46	0.226040478	0.787133438	-5.025158469	-3.863737346	-5.652019415	-3.037883837	7.172653593	-0.404901629	0.330729275
ASV57	0.261593466	0.857127012	-3.974737296	-5.011602399	-0.072334829	3.459064904	10.62618313	0.336167479	0.348052042
ASV8	0.385211233	0.857839315	-5.211537054	-4.433938302	-5.790792919	-1.741270418	5.815207677	-0.292343396	0.366233847
ASV42	0.411606776	0.869624785	-5.131754059	-4.566544144	-5.616411223	-1.406944321	5.906543241	-0.200542233	0.375000075
ASV31	0.547789436	0.880292408	-4.554865506	-3.98377434	-5.008936894	-0.914460166	5.091945028	-0.166685355	0.41406255
ASV51	0.631900577	0.930255478	-3.932466619	-3.756158279	-4.064568225	-0.659821417	11.85626697	-0.053046777	0.451948079
ASV38	0.482377249	0.935402232	-5.541414688	-5.167506299	-5.920829092	-1.121566457	5.675041905	-0.154896007	0.40259746
ASV6	0.258444764	0.939638771	4.871739006	5.216635199	4.35922986	-0.639159001	5.381146215	-0.124518811	0.425974069
ASV30	0.652400989	0.951705711	-4.855838007	-4.463647633	-5.124410552	-0.508334856	7.481510829	-0.076903411	0.45454548
ASV25	0.574299909	0.959478182	-5.419528206	-5.49814642	-5.332927005	0.479075833	6.276630759	0.059901632	0.457142881
ASV9	0.64269993	0.959617961	-5.467543523	-5.593099925	-5.33737654	0.478266146	5.783196845	0.064764549	0.470129887
ASV16	0.74364619	0.965084794	-4.835854845	-4.663064546	-4.954710437	-0.095488927	8.906947514	-0.017016436	0.490909096
ASV24	0.560944708	0.969571894	-4.453001648	-4.751020233	-4.127000251	0.675442901	9.941222642	0.074721908	0.436363673
ASV28	0.599681651	0.983327373	-5.192433691	-5.434562686	-4.831250127	0.94735963	5.938527833	0.177611842	0.42447921
ASV33	0.665150031	0.989691178	-5.397602239	-5.439763467	-5.303462715	0.483407266	6.237578629	0.073917748	0.459740283
ASV49	0.240378297	0.993888621	10.35309546	9.399420091	11.13501368	1.053416374	2.827249043	0.340191554	0.38281257
ASV4	0.543279523	0.996269835	2.470350241	3.031508016	1.912228348	-1.095655829	5.319938928	-0.173796919	0.40885422
ASV55	0.577799156	0.996546513	3.860844674	4.989767842	2.500838068	-1.753917425	9.369253786	-0.205475672	0.359375086
ASV7	0.528245797	0.997903301	-4.197165673	-4.302368925	-4.086002041	1.014144651	8.723571542	0.118570309	0.433766272
ASV36	0.55318503	0.999192276	3.321956013	4.270001812	2.867654256	-1.322537051	5.187483181	-0.219206684	0.332467639
ASV18	0.346243229	0.999994282	4.196646559	2.281784114	4.725116546	2.258385237	8.653460422	0.338224684	0.322078037
ASV2	0.756944499	1	0.262906542	-0.221985575	0.427821178	0.40608089	5.140958339	0.06176822	0.459740283
ASV12	0.731586837	1	3.300642256	3.82525849	2.925325674	-0.558637533	6.6102632	-0.074539903	0.415584464
ASV14	0.929324031	1	7.982207731	7.98610162	7.973219703	-0.015588227	2.888776721	-0.004745648	0.49479167
ASV19	0.738992111	1	8.513814493	8.048339482	8.810675825	0.329367103	2.613390365	0.109214351	0.449350678
ASV22	0.715524209	1	5.940736195	5.998419358	5.782492113	0.171927468	6.291206434	0.027722148	0.486979174
ASV23	0.496750273	1	6.511003188	5.970905935	6.515158348	-0.057349965	9.614858248	-0.007767861	0.493506497
ASV29	0.67197981	1	8.643520146	8.343493186	8.875293688	0.571742883	2.461898904	0.225089431	0.348958427
ASV32	0.752325446	1	-3.919702584	-3.261879768	-4.644300132	-1.081711079	8.383964345	-0.1159113	0.446753277
ASV40	0.768037436	1	0.135335674	-0.027169921	0.135335674	0.813960889	8.165452433	0.070803969	0.470129887
ASV43	0.800584878	1	1.071441769	0.883805812	1.198564249	0.244166631	1.673134474	0.121483455	0.431168871
