# Supplementary material for: Utilizing a novel fecal sampling method to examine resistance of the honey bee (Apis mellifera) gut microbiome to a low dose of tetracycline
Source: PLoS One. 2025 Jan 16;20(1):e0317129. doi: 10.1371/journal.pone.0317129 (PMC11737664; doi:10.1371/journal.pone.0317129)
Supplement: S3 Table — ALDEx2 output comparing differentially abundant genera in the antibiotic treated bees before and five days after treatment with 4.5 μg tetracycline. (CSV) [file pone.0317129.s003.csv]

	we.ep	we.eBH	rab.all	rab.win.Day_0	rab.win.Day_5	diff.btw	diff.win	effect	overlap
Sphinomonas	0.64559097	0.990697134	-2.184048593	-2.717830959	-1.940599069	0.657197769	4.460713053	0.143437793	0.381818252
Bartonella	0.730325965	0.999961237	-0.232135723	0.699470512	-0.742725168	-1.180232957	5.825867395	-0.185478375	0.407792261
Bombella	0.001828232	0.021876028	0.063346646	-6.725575534	4.889889866	10.50512475	4.824485408	2.225821882	0.002623463
Commensalibacter	0.753684544	0.99792137	2.346232205	2.629517103	2.272532856	-0.423156141	5.203085834	-0.061460378	0.464935085
Lactobacillus	0.495671248	0.926578698	8.800041109	8.506956285	9.091463005	0.580019972	1.602451702	0.354786144	0.361979251
Bifidobacterium	0.038134464	0.186854168	5.574657934	5.999584823	5.199560094	-0.976873972	2.596345896	-0.345851965	0.302083466
Corynebacterium	0.483437423	0.863856324	-8.150223822	-7.959900573	-8.300933801	-0.858496827	5.489301406	-0.141484538	0.41406255
Mycobacterium	0.344913377	0.812449847	-1.44333346	-1.771781332	-1.021489313	0.702959542	1.345737157	0.477116322	0.294270973
Acinetobacter	0.291178465	0.711148835	-7.742994321	-6.89811601	-8.489828311	-2.649221314	6.972895979	-0.426885001	0.335065039
Gilliamella	0.19017128	0.799387599	8.174750041	7.016106359	8.852993011	1.339703718	3.236085933	0.390640026	0.341145933
Frischella	0.014386427	0.111100285	-2.041115354	1.189977809	-7.499469432	-8.428709439	5.743106856	-1.261541951	0.090909787
Snodrassella	0.717909742	0.998108783	3.37559931	3.543461502	2.54825502	-0.152801205	6.07549999	-0.02516866	0.484375009
